# Supplementary material for: Exploring Individual Variability in Drug-Induced Liver Injury (DILI) Responses through Metabolomic Analysis
Source: Int J Mol Sci. 2024 Mar 5;25(5):3003. doi: 10.3390/ijms25053003 (PMC10932304; doi:10.3390/ijms25053003)
Supplement: Supplementary file 1 [file ijms-25-03003-s001.zip]

Archive with 1 entries (1 files):
- ijms-2884305-supplementary.xlsx
