# Supplementary material for: Exploring Individual Variability in Drug-Induced Liver Injury (DILI) Responses through Metabolomic Analysis
Source: Int J Mol Sci. 2024 Mar 5;25(5):3003. doi: 10.3390/ijms25053003 (PMC10932304; doi:10.3390/ijms25053003)
Supplement: Supplementary file 1 [file ijms-25-03003-s001.zip › ijms-2884305-supplementary.xlsx]

## Sheet: Hoja1
Table S1. Data of the samples collected from DILI patients, included in the study, classified according to clinical variables.
Patient #	Days DILI	Time_point	R-Score	Drug	Collection time	DILI type	ALT	ALP	BilTotal	%Cholestasis	%Hepatocellular	%Recovered
1	46	1	0.566353	Epistane	Initial	cholest.	63	292	56.81	0.207	0.1261	0.6669
1	131	2	0.762097	Epistane	Medium	recov.	36	124	1.17	0.1745	0.1078	0.7177
2	289	1	0.289877	Epistane	Final	cholest.	18	163	1.1	0.3369	0	0.6631
3	92	1	0.308824	Levofloxacin	Medium	recov.	12	102	0.65	0.3809	0.2923	0.3268
5	91	1	0.804435	Amoxi-Clav	Final	recov.	19	62	0.45	0	0.2117	0.7883
9	55	1	0.905625	Atorvastatin	Medium	cholest.	69	200	0.76	0.5334	0	0.4666
9	100	2	0.668182	Atorvastatin	Medium	cholest.	42	165	NaN	0.679	0	0.321
9	181	3	0.512695	Atorvastatin	Final	recov.	25	128	0.89	0.4891	0.0851	0.4259
10	98	1	0.394912	Rosuvastatina	Medium	recov.	17	113	0.29	0.2654	0.0034	0.7311
10	165	2	0.334559	Rosuvastatina	Final	recov.	13	102	0.42	0.0872	0	0.9128
14	30	1	5.1542	Metildopa	Initial	hepatocel.	269	137	1.7	0.0594	0.4998	0.4408
14	60	2	0.841019	Metildopa	Medium	recov.	33	103	1.63	0.0567	0.4142	0.5291
14	123	3	0.639423	Metildopa	Final	recov.	19	78	1.4	0	0.3022	0.6978
17	10	1	71.4967	Levofloxacin	Initial	hepatocel.	2070	76	0.61	0.0268	0.6262	0.347
17	21	2	12.1762	Levofloxacin	Medium	hepatocel.	385	83	0.44	0.417	0.2635	0.3195
17	28	3	2.46094	Levofloxacin	Medium	mixed	60	64	0.48	0	0.6816	0.3184
17	70	4	12.6309	Levofloxacin	Medium	hepatocel.	409	85	1.15	0.0695	0.2863	0.6441
17	76	5	3.47426	Levofloxacin	Medium	mixed	135	102	0.56	0.4336	0.1924	0.3741
17	83	6	1.43836	Levofloxacin	Final	recov.	40	73	0.43	0.3345	0.2602	0.4053
18	6	1	2.34471	Acetaminophen	Initial	mixed	435	487	3.49	0.4263	0.3777	0.196
18	13	2	2.86721	Acetaminophen	Medium	mixed	438	401	NaN	0.3263	0.3281	0.3456
18	51	3	0.86194	Acetaminophen	Final	recov.	44	134	1.01	0.026	0.0564	0.9176
19	155	1	0.229027	Acetaminophen	Initial	cholest.	13	149	0.62	0.2644	0	0.7356
19	238	2	0.412921	Acetaminophen	Medium	recov.	14	89	0.67	0	0.1767	0.8233
22	63	1	4.48576	IFN beta1a	Initial	mixed	135	79	1.43	0	0.3247	0.6753
23	195	1	0.298578	Multiple	Final	cholest.	24	211	0.29	0.7408	0.1542	0.105
24	61	1	21.163	Herbs	Medium	hepatocel.	1298	161	37.85	0.4071	0.5929	0
24	65	2	17.4218	Herbs	Medium	hepatocel.	1188	179	44	0.9062	0.0353	0.0585
24	72	3	18.2717	Herbs	Medium	hepatocel.	884	127	47.6	0.6696	0.3304	0
28	4	1	2.63839	Cefuroxime	Initial	mixed	197	196	0.4	0.356	0.3132	0.3308
28	165	2	1.15726	Cefuroxime	Medium	recov.	41	93	0.3	0	0.194	0.806
28	305	3	1.00815	Cefuroxime	Medium	recov.	53	138	0.37	0.2019	0.1082	0.6899
28	380	4	1.27083	Cefuroxime	Medium	mixed	61	126	0.29	0.312	0	0.688
28	448	5	1.69665	Cefuroxime	Final	recov.	53	82	0.33	0	0.0955	0.9045
29	10	1	3.56604	Azathioprine	Initial	mixed	144	106	1.24	0.1409	0.2385	0.6206
29	174	2	1.225	Azathioprine	Medium	recov.	28	60	0.55	0.0353	0.1424	0.8224
30	-70	1	1.74182	Adalimumab	Initial	mixed	71	107	0.6	0.3095	0.3253	0.3652
30	0	2	4.00248	Adalimumab	Medium	mixed	154	101	0.66	0.2035	0.2009	0.5956
30	90	3	1.30345	Adalimumab	Medium	mixed	72	145	0.55	0.4728	0.1581	0.3692
30	118	4	1.46638	Adalimumab	Medium	mixed	81	145	0.56	0.3326	0.0106	0.6568
30	168	5	2.76855	Adalimumab	Medium	mixed	135	128	0.29	1	0	0
30	289	6	0.673986	Adalimumab	Final	cholest.	38	148	0.46	0.3212	0	0.6788
34	94	1	7.99615	Amoxi-Clav	Initial	hepatocel.	396	130	0.55	0.0919	0.3526	0.5555
34	110	2	8.125	Amoxi-Clav	Medium	hepatocel.	390	126	0.67	0	0.5794	0.4206
34	130	3	1.69276	Amoxi-Clav	Medium	mixed	69	107	0.59	0	0.3434	0.6566
34	152	4	3.1859	Amoxi-Clav	Medium	mixed	142	117	0.7	0.003	0.4798	0.5172
34	173	5	1.50321	Amoxi-Clav	Medium	mixed	67	117	0.7	0.3118	0.2892	0.399
34	257	6	0.702465	Amoxi-Clav	Medium	recov.	19	71	0.63	0	0.1189	0.8811
34	377	7	0.463235	Amoxi-Clav	Final	recov.	15	85	0.55	0.0297	0.0581	0.9121
35	57	1	0.287671	Ciprofloxacin	Initial	recov.	8	73	0.39	0.3601	0	0.6399
35	106	2	0.623437	Ciprofloxacin	Medium	recov.	19	80	0.42	0	0	1
35	263	3	1.06486	Ciprofloxacin	Final	recov.	43	106	0.89	0.1552	0.18	0.6648
36	122	1	4.49451	Nitrofurantoin	Initial	mixed	351	205	1.66	0.4173	0.5105	0.0721
36	125	2	3.92397	Nitrofurantoin	Medium	mixed	290	194	0.9	0.1706	0.5391	0.2903
36	145	3	1.80147	Nitrofurantoin	Medium	mixed	70	102	1.19	0.1819	0.1915	0.6266
36	206	4	2.22727	Nitrofurantoin	Medium	mixed	56	66	NaN	0.4892	0	0.5108
36	243	5	2.25528	Nitrofurantoin	Medium	mixed	61	71	0.49	0	0.1348	0.8652
36	279	6	1.68	Nitrofurantoin	Medium	recov.	48	75	0.48	0.1974	0.0496	0.753
37	99	1	0.803967	Amoxi-Clav	Initial	cholest.	83	271	0.51	0.7668	0.2332	0
37	113	2	0.540441	Amoxi-Clav	Medium	recov.	28	136	0.6	0.1836	0.1761	0.6403
37	145	3	0.592742	Amoxi-Clav	Final	recov.	21	93	0.57	0	0.1121	0.8879
39	215	1	1.00195	Topiramate	Initial	cholest.	171	448	3.52	0.8696	0.1304	0
39	267	2	0.715909	Topiramate	Medium	cholest.	111	407	1.12	0.8061	0.1232	0.0707
39	375	3	0.509328	Topiramate	Medium	cholest.	39	201	0.76	0.4673	0	0.5327
39	459	4	0.469907	Topiramate	Medium	cholest.	29	162	1.02	0.3389	0.1165	0.5446
45	47	1	1.93421	Fenofibrate	Initial	recov.	42	57	0.66	0	0.1638	0.8362
45	123	2	1.43555	Fenofibrate	Final	recov.	35	64	0.59	0	0.1639	0.8361
46	8	1	8.36005	Amoxi-Clav	Initial	hepatocel.	293	92	0.71	0	0.3802	0.6198
47	9	1	16.1907	Unknown	Medium	hepatocel.	845	137	23.68	0	0.8656	0.1344
48	16	1	0.529221	Atorvastatin	Initial	cholest.	326	1617	12.31	0.4867	0.5133	0
48	18	2	0.480574	Atorvastatin	Medium	cholest.	225	1229	7.17	0.6382	0.3618	0
48	21	3	0.351333	Atorvastatin	Medium	cholest.	123	919	4.6	0.7549	0.2451	0
49	27	1	0.920455	Teriflunomide	Initial	recov.	27	77	0.51	0.1047	0.1142	0.7811
49	41	2	1.14265	Teriflunomide	Medium	recov.	37	85	0.6	0.1177	0.1074	0.7749
49	134	3	0.977394	Teriflunomide	Medium	recov.	35	94	0.6	0.1264	0.061	0.8126
49	188	4	1.32353	Teriflunomide	Medium	mixed	60	119	0.42	0.3388	0	0.6612
49	213	5	1.38971	Teriflunomide	Medium	mixed	63	119	0.48	0.3433	0.0076	0.6491
49	273	6	2.38875	Teriflunomide	Medium	mixed	91	100	0.4	0.1013	0.1831	0.7156
49	402	7	0.853916	Teriflunomide	Medium	recov.	27	83	0.38	0.251	0.1767	0.5723
50	25	1	1.13915	Azathioprine	Initial	recov.	23	53	0.51	0.1207	0.4512	0.4281
50	87	2	1.43182	Azathioprine	Medium	recov.	30	55	0.7	0.081	0.1668	0.7521
50	255	3	2.34574	Azathioprine	Medium	recov.	42	47	0.61	0.1146	0.1341	0.7513
50	428	4	1.92857	Azathioprine	Medium	recov.	36	49	NaN	0	0.2196	0.7804
51	124	4	0.573276	Acetaminophen	Final	recov.	19	87	1.05	0	0.0448	0.9552
51	68	1	0.644404	Acetaminophen	Medium	cholest.	68	277	12.4	0.7129	0.2871	0
51	75	2	0.705882	Acetaminophen	Medium	recov.	32	119	4.02	0.5444	0.1205	0.3351
51	89	3	0.705882	Acetaminophen	Medium	recov.	32	119	4.02	0.1618	0.1678	0.6704
52	15	1	1.32831	Azathioprine	Initial	recov.	42	83	0.43	0.3761	0	0.6239
52	29	2	1.49525	Azathioprine	Medium	recov.	45	79	0.42	0.0878	0	0.9122
52	62	3	1.20312	Azathioprine	Medium	recov.	33	72	0.67	0.1603	0	0.8397
52	76	4	1.73768	Azathioprine	Medium	recov.	47	71	0.38	0.0871	0	0.9129
58	11	1	1.015	Amoxi-Clav	Initial	cholest.	58	150	0.66	0.1261	0	0.8739
58	52	2	0.511364	Amoxi-Clav	Final	recov.	15	77	0.64	0.0622	0.1772	0.7606
59	12	1	27	Multiple	Initial	hepatocel.	1080	105	25.1	0.4363	0.5637	0
59	18	2	1.5825	Multiple	Medium	cholest.	211	350	14.06	0.6209	0.3791	0
61	132	1	1.53125	Azathioprine	Initial	recov.	35	60	2.31	0.3277	0	0.6723
61	194	2	1.60061	Azathioprine	Medium	recov.	50	82	1.43	0.2355	0	0.7645
61	357	3	1.44963	Azathioprine	Medium	recov.	37	67	2.58	0.332	0	0.668
61	606	4	2.48684	Azathioprine	Final	recov.	54	57	NaN	0.2496	0	0.7504
62	5	1	5.58144	Acetaminophen	Initial	hepatocel.	421	198	0.51	0.4741	0.0739	0.452
62	15	2	0.730263	Acetaminophen	Medium	recov.	37	133	0.52	0.2093	0.0531	0.7377
62	41	3	0.243056	Acetaminophen	Medium	recov.	10	108	0.39	0.3286	0.0403	0.6311
62	173	4	0.196262	Acetaminophen	Medium	recov.	8	107	0.47	0.4448	0.0498	0.5055
63	7	1	1.69651	Ceftriax	Initial	cholest.	148	229	0.77	0.9553	0	0.0447
63	11	2	1.03521	Ceftriax	Medium	cholest.	84	213	0.61	0.6028	0.0525	0.3446
63	94	3	0.701733	Ceftriax	Medium	recov.	27	101	0.59	0.2524	0	0.7476
63	150	4	0.706731	Ceftriax	Final	recov.	28	104	0.57	0.2559	0	0.7441
69	251	1	0.291667	Amoxi-Clav	Initial	cholest.	19	171	0.44	0.4907	0	0.5093
69	321	2	0.579044	Amoxi-Clav	Medium	cholest.	60	272	0.53	0.8026	0.0416	0.1558
69	377	3	0.278409	Amoxi-Clav	Medium	recov.	7	66	0.56	0.4835	0	0.5165
72	11	1	0.981707	Voriconazole	Initial	cholest.	92	246	0.95	0.7734	0.2266	0
72	15	2	0.767123	Voriconazole	Medium	cholest.	64	219	0.71	0.9719	0	0.0281
72	22	3	0.57783	Voriconazole	Medium	cholest.	35	159	0.74	0.5231	0	0.4769
72	36	4	0.416667	Voriconazole	Medium	cholest.	30	189	0.96	0.8346	0.1654	0
72	51	5	0.427326	Voriconazole	Medium	recov.	21	129	1.26	0.1021	0	0.8979
72	121	6	0.381818	Voriconazole	Final	recov.	16	110	0.76	0.2371	0	0.7629
75	165	1	0.50266	Methotrexate	Initial	recov.	27	141	0.55	0.0959	0.1094	0.7947
75	344	2	0.585191	Methotrexate	Medium	cholest.	35	157	0.41	0.3209	0	0.6791
75	436	3	0.832317	Methotrexate	Medium	cholest.	52	164	0.68	0.32	0	0.68
75	562	4	0.645127	Methotrexate	Final	recov.	29	118	0.39	0.4881	0	0.5119
76	21	1	3.33859	Methotrexate	Initial	mixed	131	103	0.86	0.142	0	0.858
76	82	2	2.20739	Methotrexate	Medium	mixed	74	88	0.65	0.153	0	0.847
76	447	3	1.575	Methotrexate	Final	recov.	42	70	0.68	0.0208	0.3167	0.6625
77	5	1	24.7574	Temozolomide	Initial	hepatocel.	962	102	2.27	0.2961	0.7039	0
77	13	2	2.10838	Temozolomide	Medium	mixed	151	188	1.02	0.3019	0.1509	0.5471
77	51	3	0.929204	Temozolomide	Medium	recov.	40	113	NaN	0.077	0.3145	0.6085
77	89	4	0.75	Temozolomide	Final	recov.	34	119	0.74	0	0.356	0.644
78	12	1	1.65577	Multiple	Initial	cholest.	123	195	24.99	0.8425	0	0.1575
78	467	9	0.856579	Multiple	Medium	recov.	31	95	0.54	0.178	0.2606	0.5613
78	18	2	2.53986	Multiple	Medium	mixed	179	185	36.08	0.6448	0.3552	0
78	27	3	1.53947	Multiple	Medium	cholest.	156	266	10.85	0.7921	0	0.2079
78	40	4	1.79038	Multiple	Medium	cholest.	133	195	4.48	1	0	0
78	55	5	0.869729	Multiple	Medium	cholest.	55	166	1.59	0.6245	0	0.3755
78	83	6	1.11439	Multiple	Medium	recov.	45	106	0.55	0.3847	0	0.6153
78	110	7	0.714154	Multiple	Medium	recov.	37	136	0.49	0.0504	0.1701	0.7795
78	207	8	0.902866	Multiple	Medium	cholest.	54	157	0.86	0.9648	0	0.0352
79	29	1	0.705882	Amoxi-Clav	Initial	recov.	32	119	NaN	0.043	0.3054	0.6516
79	73	2	0.613636	Amoxi-Clav	Final	recov.	18	77	0.94	0.0972	0.0727	0.83
80	27	1	0.73736	Amoxi-Clav	Initial	cholest.	50	178	0.56	0.2995	0.275	0.422
80	84	2	0.412921	Amoxi-Clav	Medium	recov.	14	89	0.63	0.1216	0.2913	0.5871
80	230	3	0.731013	Amoxi-Clav	Final	recov.	22	79	0.72	0.1937	0.2661	0.5402
82	13	1	6.77578	Trabectedin	Initial	hepatocel.	413	160	3.03	0.094	0.906	0
82	21	2	5.625	Trabectedin	Medium	hepatocel.	225	105	1.64	0	0.9378	0.0622
82	57	3	1.5	Trabectedin	Final	mixed	80	140	1.35	0.1425	0.4379	0.4196
85	35	1	0.533898	Ibuprofen	Initial	recov.	12	59	0.66	0.0482	0	0.9518
85	157	2	0.5	Ibuprofen	Final	recov.	12	63	0.64	0.0413	0	0.9587
86	173	1	1.62394	Herbs	Medium	cholest.	146	236	2.9	0.931	0	0.069
86	214	2	1.575	Herbs	Medium	cholest.	150	250	2.83	0.6612	0	0.3388
86	431	3	2.65701	Herbs	Medium	mixed	166	164	2.21	0.5025	0.0828	0.4146
86	592	4	1.325	Herbs	Final	recov.	53	105	1.35	0.3817	0	0.6183
87	64	1	8.1332	Amoxi-Clav	Initial	hepatocel.	378	122	0.72	0.3501	0.39	0.2599
87	99	2	1.8464	Amoxi-Clav	Medium	mixed	83	118	0.41	0.2309	0.1712	0.5978
87	156	3	0.971457	Amoxi-Clav	Medium	recov.	47	127	0.46	0.136	0.1159	0.7482
87	260	4	0.772059	Amoxi-Clav	Medium	recov.	35	119	0.39	0.2153	0	0.7847
87	337	5	0.530303	Amoxi-Clav	Final	recov.	20	99	0.31	0.2481	0	0.7519
88	51	1	0.653736	Oxaliplatin	Initial	cholest.	65	261	0.72	0.7703	0.0517	0.178
88	136	2	0.78886	Oxaliplatin	Medium	cholest.	58	193	0.76	0.6238	0	0.3762
88	239	3	0.554878	Oxaliplatin	Medium	recov.	26	123	0.85	0.2931	0.1048	0.6022
88	338	4	0.917169	Oxaliplatin	Medium	recov.	29	83	0.32	0.272	0	0.728
88	476	5	1.60887	Oxaliplatin	Final	mixed	57	93	0.37	0.5057	0	0.4943
89	50	1	0.346061	Oxaliplatin	Initial	cholest.	41	311	17.13	0.6384	0.1458	0.2158
89	594	9	0.635081	Oxaliplatin	Final	recov.	30	124	0.98	0.5696	0	0.4304
89	55	2	0.661674	Oxaliplatin	Medium	cholest.	61	242	12.52	0.6123	0.0892	0.2985
89	83	3	1.3125	Oxaliplatin	Medium	cholest.	190	380	4.44	0.8016	0.1428	0.0556
89	113	4	0.25	Oxaliplatin	Medium	cholest.	44	462	1.75	0.7628	0	0.2372
89	145	5	0.605769	Oxaliplatin	Medium	cholest.	42	182	2.45	0.6259	0	0.3741
89	187	6	0.723214	Oxaliplatin	Medium	cholest.	54	196	1.36	0.6215	0	0.3785
89	243	7	0.923077	Oxaliplatin	Medium	cholest.	64	182	1.52	0.5849	0	0.4151
89	278	8	0.747727	Oxaliplatin	Medium	cholest.	47	165	1.99	0.474	0	0.526
90	35	1	0.879127	Epistane	Initial	cholest.	71	212	33.6	0.8245	0.1755	0
90	42	2	0.506398	Epistane	Medium	cholest.	49	254	21.42	0.9217	0.0783	0
90	57	3	1.98558	Epistane	Medium	cholest.	118	156	6.48	0.4499	0.2204	0.3296
90	120	4	0.411765	Epistane	Medium	recov.	16	102	0.68	0	0.091	0.909
90	204	5	0.39375	Epistane	Final	recov.	12	80	0.62	0	0.0383	0.9617
91	9	1	31.0996	Drugs-illegal	Initial	hepatocel.	2097	177	12.46	0.0597	0.9403	0
91	24	2	1.62394	Drugs-illegal	Medium	mixed	73	118	0.87	0.2801	0.0746	0.6452
91	108	3	0.414474	Drugs-illegal	Medium	recov.	12	76	NaN	0.2613	0.0829	0.6556
91	205	4	5.08594	Drugs-illegal	Final	hepatocel.	124	64	0.75	0.0992	0.3936	0.5072
93	43	1	3.48971	Vitamin A	Initial	mixed	113	85	3.38	0.1012	0.3917	0.507
93	78	2	1.39157	Vitamin A	Medium	recov.	44	83	1.46	0.1721	0.194	0.6339
93	142	3	0.512931	Vitamin A	Final	recov.	17	87	1.01	0.0854	0.172	0.7427
94	25	1	1.67939	Epistane	Initial	cholest.	222	347	40.64	0.722	0	0.278
94	31	2	0.506454	Epistane	Medium	cholest.	71	368	27.68	0.9459	0	0.0541
94	38	3	0.555288	Epistane	Medium	cholest.	55	260	18.54	1	0	0
94	65	4	2.64567	Epistane	Medium	mixed	128	127	4.45	0.2092	0.0987	0.6921
94	121	5	1.82955	Epistane	Final	recov.	46	66	0.63	0.1716	0.0799	0.7485
95	10	1	32.0166	Dexketoprofen	Medium	hepatocel.	2293	188	25.92	0.1445	0.852	0.0023
95	28	2	4.35256	Dexketoprofen	Medium	mixed	194	117	7.62	0.1803	0.3636	0.4561
95	35	3	1.54412	Dexketoprofen	Medium	mixed	70	119	4.51	0.1319	0.1919	0.6763
95	44	4	1.14356	Dexketoprofen	Medium	recov.	44	101	2.88	0.3211	0	0.6789
95	77	5	1.175	Dexketoprofen	Final	recov.	47	105	0.69	0.2192	0	0.7808
96	205	1	1.00488	Oxaliplatin	Initial	recov.	49	128	0.63	0.2567	0	0.7433
96	393	2	2.02841	Oxaliplatin	Medium	mixed	85	110	0.35	0.2981	0.0062	0.6958
96	604	3	1.28049	Oxaliplatin	Final	recov.	40	82	0.42	0.3564	0	0.6436
99	21	1	7.10841	Amoxi-Clav	Initial	hepatocel.	306	113	1.39	0.117	0.3316	0.5514
99	29	2	2.39919	Amoxi-Clav	Medium	mixed	85	93	0.9	0.1239	0.2401	0.6359
99	56	3	0.574219	Amoxi-Clav	Final	recov.	21	96	1.15	0.1288	0.1304	0.7408
100	33	1	0.417403	Azathioprine	Initial	cholest.	45	283	20.93	0.8311	0.1689	0
100	50	2	0.673077	Azathioprine	Medium	cholest.	90	351	12.98	0.8741	0.1259	0
100	68	3	0.412602	Azathioprine	Medium	cholest.	58	369	4.94	0.6554	0.3446	0
100	96	4	0.371	Azathioprine	Medium	cholest.	53	375	1.99	0.7785	0.1207	0.1008
100	122	5	0.473827	Azathioprine	Medium	cholest.	50	277	0.86	0.7737	0.0216	0.2048
100	439	6	0.275463	Azathioprine	Final	cholest.	17	162	0.22	0.4076	0.0703	0.5221
101	23	1	0.394737	Azathioprine	Initial	recov.	20	133	0.79	0.3877	0	0.6123
101	51	2	0.541237	Azathioprine	Medium	recov.	20	97	0.8	0.1642	0	0.8358
101	261	3	0.838542	Azathioprine	Final	recov.	23	72	0.47	0.112	0	0.888
102	4	1	2.74219	Amoxi-Clav	Initial	mixed	117	112	0.57	0.8078	0	0.1922
102	30	2	0.540441	Amoxi-Clav	Medium	recov.	14	68	0.49	0.2421	0.0556	0.7023
102	87	3	1.1413	Amoxi-Clav	Final	recov.	20	46	0.43	0.0669	0	0.9331
103	27	1	0.850177	Methotrexate	Initial	cholest.	137	423	0.54	0.2892	0.1454	0.5653
103	41	2	0.212316	Methotrexate	Medium	cholest.	33	408	0.54	0.065	0	0.935
103	77	3	2.8757	Methotrexate	Final	mixed	390	356	0.53	0.269	0.2458	0.4853
104	0	1	1.58219	Azathioprine	Initial	mixed	88	146	0.5	0.6557	0.029	0.3153
104	4	2	0.932377	Azathioprine	Medium	cholest.	65	183	NaN	0.9933	0.0067	0
104	12	3	0.954545	Azathioprine	Medium	cholest.	60	165	NaN	1	0	0
104	33	4	0.684783	Azathioprine	Medium	cholest.	42	161	0.64	0.9613	0	0.0387
104	109	5	0.206152	Azathioprine	Final	cholest.	15	191	0.59	0.7654	0.0019	0.2327
105	63	1	1.3125	Ibuprofen	Final	recov.	29	58	0.42	0.0313	0.0333	0.9354
108	13	1	0.778448	Azathioprine	Initial	recov.	43	145	0.24	0.5898	0	0.4102
108	31	2	0.385	Azathioprine	Final	recov.	11	75	0.42	0.2384	0.2064	0.5553
109	21	1	6.27237	Isoniazid	Initial	hepatocel.	227	95	0.99	0.2051	0.1343	0.6606
109	29	2	3.44531	Isoniazid	Medium	mixed	105	80	0.74	0	0.0403	0.9597
109	57	3	1.72131	Isoniazid	Final	recov.	40	61	0.85	0	0	1
110	40	1	2.44803	Fenofibrate	Initial	mixed	83	89	1.45	0.2554	0.254	0.4906
110	69	2	0.690789	Fenofibrate	Medium	recov.	15	57	0.66	0	0.221	0.779
110	117	3	0.84	Fenofibrate	Final	recov.	16	50	0.34	0.11	0.1211	0.7689
112	373	1	2.63651	Amoxi-Clav	Initial	mixed	229	228	7.18	0.7324	0.2676	0
112	379	2	1.69276	Amoxi-Clav	Medium	cholest.	138	214	11.63	0.9514	0	0.0486
112	386	3	1.82812	Amoxi-Clav	Medium	cholest.	117	168	8.51	0.7026	0.2974	0
112	403	4	3.16193	Amoxi-Clav	Medium	mixed	106	88	1.77	0.3275	0.0387	0.6338
112	478	5	1.35227	Amoxi-Clav	Final	recov.	34	66	0.44	0	0.0481	0.9519
113	82	1	7.83125	Acetaminophen	Initial	hepatocel.	179	60	0.36	0	0.3644	0.6356
113	99	2	3.16981	Acetaminophen	Medium	mixed	64	53	0.55	0	0.3099	0.6901
113	167	3	1.62273	Acetaminophen	Medium	recov.	34	55	0.39	0.1687	0.0898	0.7415
114	2	1	19.0909	Trabectedin	Initial	hepatocel.	880	121	0.88	0	0.7157	0.2843
114	9	2	10.1182	Trabectedin	Medium	hepatocel.	424	110	0.47	0	0.2804	0.7196
114	31	3	9.05037	Trabectedin	Medium	hepatocel.	462	134	1	0.0721	0.4511	0.4767
114	98	4	1.46394	Trabectedin	Medium	mixed	58	104	0.63	0.1431	0.3396	0.5173
114	190	5	2.53846	Trabectedin	Medium	mixed	88	91	0.31	0	0.5846	0.4154
114	280	6	0.791667	Trabectedin	Final	recov.	19	63	0.52	0.1	0.192	0.708
115	379	2	0.400673	Amoxi-Clav	Initial	cholest.	136	891	5.35	0.898	0	0.102
115	386	3	0.48415	Amoxi-Clav	Medium	cholest.	128	694	3.29	1	0	0
116	10	1	0.541935	Methotrexate	Medium	cholest.	32	155	0.31	0.717	0.2426	0.0404
116	40	2	1.08088	Methotrexate	Medium	recov.	28	68	NaN	0.1023	0.1038	0.7938
116	77	3	0.859091	Methotrexate	Final	recov.	18	55	0.54	0.1379	0.0718	0.7903
117	3	1	25.2886	Herbs	Initial	hepatocel.	2341	243	24.81	0	1	0
122	12	1	12.1154	Herbs	Initial	hepatocel.	300	65	2.2	0.1111	0.5414	0.3475
122	19	2	5.04583	Herbs	Medium	hepatocel.	173	90	1.91	0.1778	0.6511	0.1711
122	40	3	2.50919	Herbs	Medium	mixed	65	68	1.44	0	0.6401	0.3599
122	96	4	4.75781	Herbs	Medium	mixed	145	80	1.42	0.1155	0.4167	0.4678
122	117	5	1.65789	Herbs	Final	recov.	36	57	0.84	0	0.3262	0.6738
123	13	1	34.6875	Teriflunomide	Medium	hepatocel.	1295	98	3.02	0.0899	0.642	0.268
123	37	2	8.04167	Teriflunomide	Medium	hepatocel.	193	63	1.7	0.1463	0.367	0.4867
123	51	3	2.91211	Teriflunomide	Final	mixed	71	64	1.42	0.332	0.1399	0.5282
124	0	1	1.75956	Acetaminophen	Initial	cholest.	675	1007	16.52	1	0	0
124	61	2	1.2014	Acetaminophen	Medium	cholest.	465	1016	22.44	0.9178	0	0.0822
124	80	3	1.10884	Acetaminophen	Medium	cholest.	392	928	19.21	0.9031	0	0.0969
124	98	4	1.03628	Acetaminophen	Medium	cholest.	272	689	20.48	0.9451	0	0.0549
124	112	5	0.745325	Acetaminophen	Medium	cholest.	205	722	16.65	0.9451	0	0.0549
124	126	6	0.595395	Acetaminophen	Medium	cholest.	181	798	11.76	0.8203	0	0.1797
124	147	7	0.544106	Acetaminophen	Final	cholest.	131	632	6.13	0.6783	0	0.3217
126	0	1	1.03906	Control	Final	recov.	19	48	0.42	0	0.0685	0.9315
127	0	1	0.477273	Control	Final	recov.	10	55	0.25	0	0.1657	0.8343
133	0	1	13.5175	Unknown	Initial	hepatocel.	551	107	0.49	0.3259	0.108	0.5661
133	4	2	9.75	Unknown	Final	hepatocel.	312	84	0.39	0.1091	0.2479	0.643
135	0	1	1.17287	Unknown	Initial	recov.	21	47	0.48	0.0232	0.1883	0.7886
135	91	2	1.89583	Unknown	Medium	recov.	26	36	0.39	0	0.173	0.827
135	147	3	1.21154	Unknown	Medium	recov.	18	39	0.34	0.0292	0.1083	0.8626
135	501	4	0.703125	Unknown	Medium	recov.	15	56	0.45	0	0.0062	0.9938
135	557	5	0.667373	Unknown	Medium	recov.	15	59	0.45	0	0.0537	0.9463
136	0	1	0.794408	Unknown	Initial	cholest.	46	152	0.89	0.317	0.3178	0.3651
136	14	2	2.06786	Unknown	Medium	mixed	193	245	0.74	0.536	0.2047	0.2593
136	49	3	0.84	Unknown	Medium	cholest.	56	175	0.75	0.362	0.2611	0.3768
136	54	4	0.616717	Unknown	Medium	cholest.	39	166	0.81	0.3551	0.6449	0
136	161	5	0.65625	Unknown	Final	recov.	18	72	0.34	0	0.0838	0.9162
137	0	1	7.79237	Unknown	Initial	hepatocel.	1226	413	4.93	0.1538	0.8462	0
137	8	2	2.46154	Unknown	Medium	mixed	256	273	3.97	0	0.8549	0.1451
137	55	3	0.30123	Unknown	Medium	recov.	14	122	0.35	0.4389	0.8549	0.1451
Cholest. cholestatic DILI, mixed mixed DILI, hepatocel. hepatocellular DILI, ALT alanine aminotransferase, ALP alkaline phosphatase, BilTotal total bilirubin.
